# Supplementary material for: 3‴-O-Foliamenthoyl-Rutin, a New Flavonoid Glycoside from the Roots of Nymphoides peltata
Source: Plants (Basel). 2023 Dec 6;12(24):4083. doi: 10.3390/plants12244083 (PMC10748241; doi:10.3390/plants12244083)
Supplement: Supplementary file 1 [file plants-12-04083-s001.zip]

Archive with 1 entries (1 files):
- plants-2723536-supplementary.pdf
